# Supplementary material for: Biodiversity data obsolescence and land uses changes
Source: PeerJ. 2016 Dec 13;4:e2743. doi: 10.7717/peerj.2743 (PMC5157196; doi:10.7717/peerj.2743)
Supplement: Table S1 [file peerj-04-2743-s001.xlsx]

## Sheet: Hoja1
Species	Common name	Family	Order	UICN Red list status
Apodemus flavicollis (Melchior, 1834)	Yellow-necked Field Mouse	Muridae	Rodentia	Least Concern (LC)
Apodemus sylvaticus (Linnaeus, 1758)	Long-tailed field mouse	Muridae	Rodentia	Least Concern (LC)
Arvicola sapidus Miller, 1908	Southwestern water vole	Cricetidae	Rodentia	Vulnerable (VU)
Arvicola amphibius (Linnaeus, 1758)	Eurasian water vole	Cricetidae	Rodentia	Least Concern (LC)
Crocidura russula Hermann, 1780	Greater white-toothed shrew	Soricidae	Soricomorpha	Least Concern (LC)
Crocidura suaveolens Pallas, 1811	Lesser white-toothed shrew	Soricidae	Soricomorpha	Least Concern (LC)
Eliomys quercinus Linnaeus, 1766	Garden dormouse	Cricetidae	Rodentia	Near threatened (NT)
Glis glis (Linnaeus, 1766)	Fat dormouse	Cricetidae	Rodentia	Least Concern (LC)
Micromys minutus Pallas, 1771	Harvest mouse	Muridae	Rodentia	Least Concern (LC)
Microtus agrestis (Linnaeus, 1761)	Field vole	Cricetidae	Rodentia	Least Concern (LC)
Microtus arvalis (Pallas, 1778)	Common vole	Cricetidae	Rodentia	Least Concern (LC)
Microtus cabrerae Thomas, 1906	Cabrera's vole	Cricetidae	Rodentia	Near threatened (NT)
Microtus duodecimcostatus De Sélys-Longchamps, 1839	Mediterranean pine vole	Cricetidae	Rodentia	Least Concern (LC)
Microtus gerbei (Gerbe, 1879)	Pyreneean pine vole	Cricetidae	Rodentia	Least Concern (LC)
Microtus lusitanicus (Gerbe, 1879)	Lusitanian pine vole	Cricetidae	Rodentia	Least Concern (LC)
Mus musculus Linnaeus, 1758	House mouse	Muridae	Rodentia	Least Concern (LC)
Mus spretus Lataste, 1883	Western mediterranean mouse	Muridae	Rodentia	Least Concern (LC)
Myodes glareolus Schreber, 1780	Bank vole	Cricetidae	Rodentia	Least Concern (LC)
Neomys anomalus (A. Cabrera, 1907)	Mediterranean water shrew	Soricidae	Soricomorpha	Least Concern (LC)
Neomys fodiens Pennant, 1771	Eurasian water shrew	Soricidae	Soricomorpha	Least Concern (LC)
Rattus norvegicus Berkenhout, 1769	Brown rat	Muridae	Rodentia	Least Concern (LC)
Rattus rattus Linnaeus, 1758	Roof rat	Muridae	Rodentia	Least Concern (LC)
Sorex araneus Linnaeus, 1758	Common shrew	Soricidae	Soricomorpha	Least Concern (LC)
Sorex coronatus Millet, 1828	Millet's Shrew	Soricidae	Soricomorpha	Least Concern (LC)
Sorex minutus Linnaeus, 1766	Eurasian pygmy shrew	Soricidae	Soricomorpha	Least Concern (LC)
Suncus etruscus Savi, 1822	Etruscan shrew	Soricidae	Soricomorpha	Least Concern (LC)
Talpa europaea Linnaeus, 1758	European mole	Talpidae	Soricomorpha	Least Concern (LC)
